# Supplementary material for: Pseudomonas Phage MD8: Genetic Mosaicism and Challenges of Taxonomic Classification of Lambdoid Bacteriophages
Source: Int J Mol Sci. 2021 Sep 26;22(19):10350. doi: 10.3390/ijms221910350 (PMC8508860; doi:10.3390/ijms221910350)
Supplement: Supplementary file 1 [file ijms-22-10350-s001.zip]

Archive with 22 entries (22 files):
- SF1_cropped.jpg
- SF10_gp54_repressor protein Cro_0.jpg
- SF11_gp55_antirepressor protein CII_0893.jpg
- SF12_gp33_integrase_0269.jpg
- SF13_gp18_tail tip protein_0107.jpg
- SF14_gp23_tail fiber protein_0052.jpg
- SF15_gp28_tail fiber protein_0038.jpg
- SF16_gp62_holin_0088.jpg
- SF17_gp63_endolysin_0936.jpg
- SF18_gp65_i-spanin_0019.jpg
- SF19_gp66_o-spanin_0084.jpg
- SF2_cropped.jpg
- SF20_vip-compar.jpg
- SF3_VIRIDIC-80.jpg
- SF4_VIRIDIC-224.jpg
- SF5_HHpred_N-end_gp5.jpg
- SF6_gp56_replication protein O_0130.jpg
- SF7_gp57_replication protein P_0207.jpg
- SF8_gp59_NinG recombination protein_0526.jpg
- SF9_gp53_repressor protein cI_0107.jpg
- ST1_Annotation.xlsx
- ST2_orthoANIu.xlsx
