# Supplementary material for: Pseudomonas Phage MD8: Genetic Mosaicism and Challenges of Taxonomic Classification of Lambdoid Bacteriophages
Source: Int J Mol Sci. 2021 Sep 26;22(19):10350. doi: 10.3390/ijms221910350 (PMC8508860; doi:10.3390/ijms221910350)
Supplement: Supplementary file 1 [file ijms-22-10350-s001.zip › ST1_Annotation.xlsx]

## Sheet: 0-NC_031091-FINAL Annotations
Gene	Gene product	Start	End	Length	Direction
gene1	terminase small subunit	27	611	585	forward
gene2	terminase large subunit	583	2547	1965	forward
gene3	head-to-tail joining protein W	2538	2753	216	forward
gene4	portal protein	2753	4399	1647	forward
gene5	protease and major capsid protein	4371	6452	2082	forward
gene6	head decoration protein	6519	6836	318	forward
gene7	tail attachment protein	6833	7162	330	forward
gene8	tail tube terminator protein	7159	7629	471	forward
gene9	DNA-packaging protein FI	7633	7827	195	forward
gene10	major tail protein	7829	8581	753	forward
gene11	PAK pilin-like protein	8663	9184	522	forward
gene12	transposase	9246	9638	393	forward
gene13	transposase	9731	10471	741	forward
gene14	outer membrane assembly factor	10588	11115	528	forward
gene15	tail assembly protein	11180	11482	303	forward
gene16	tail tape measure protein	11585	14068	2484	forward
gene17	tail protein	14108	14629	522	forward
gene18	tail tip protein	14629	16326	1698	forward
gene19	hypothetical protein	16329	16739	411	forward
gene20	hypothetical protein	16739	17284	546	forward
gene21	hypothetical protein	17295	17717	423	forward
gene22	hypothetical protein	17704	19197	1494	forward
gene23	tail fiber protein	19219	19806	588	forward
gene24	hypothetical protein	19799	19990	192	forward
gene25	hypothetical protein	19962	20555	594	forward
gene26	hypothetical protein	20555	20836	282	forward
gene27	tail protein	20829	21761	933	forward
gene28	tail fiber protein	21761	22060	300	forward
gene29	hypothetical protein	22057	22296	240	forward
gene30	hypothetical protein	22325	22597	273	forward
gene31	hypothetical protein	22651	23166	516	reverse
gene32	hypothetical protein	23114	23353	240	reverse
gene33	integrase	23807	24973	1167	reverse
gene34	hypothetical protein	25368	25658	291	reverse
gene35	hypothetical protein	25730	26020	291	reverse
gene36	hypothetical protein	26013	26213	201	reverse
gene37	hypothetical protein	26203	26775	573	reverse
gene38	hypothetical protein	26768	27967	1200	reverse
gene39	hypothetical protein	27964	28170	207	reverse
gene40	hypothetical protein	28134	28382	249	reverse
gene41	EaA-like protein	28465	29139	675	reverse
gene42	N-deoxyribosyltransferase-like protein	29169	29705	537	reverse
gene43	hypothetical protein	29702	29905	204	reverse
gene44	rIIB-like protein	29896	30096	201	reverse
gene45	DNA-binding protein	30166	30468	303	reverse
gene46	hypothetical protein	30676	30924	249	reverse
gene47	transcriptional regulator	30935	31318	384	reverse
gene48	chromosome partitioning ParB-like protein	31536	32402	867	reverse
gene49	hypothetical protein	32627	33412	786	reverse
gene50	hypothetical protein	34130	34561	432	reverse
gene51	HigA-like antitoxin	34558	34989	432	reverse
gene52	HigB-like toxin	34976	35419	444	reverse
gene53	repressor protein cI	35508	36239	732	reverse
gene54	repressor protein Cro	36320	36517	198	forward
gene55	antirepressor protein CII	36669	37373	705	forward
gene56	replication protein O	37438	38199	762	forward
gene57	replication protein P	38196	38879	684	forward
gene58	hypothetical protein	38876	39082	207	forward
gene59	NinG recombination protein	39079	39660	582	forward
gene60	antitermination protein Q	39657	39953	297	forward
gene61	hypothetical protein	39991	40665	675	forward
gene62	holin	40803	41135	333	forward
gene63	endolysin	41132	41749	618	forward
gene64	hypothetical protein	41776	41934	159	forward
gene65	i-spanin	42001	42471	471	forward
gene66	o-spanin	42176	42415	240	forward
gene67	tail completion protein	42468	43211	744	forward
