# Supplementary material for: Pseudomonas Phage MD8: Genetic Mosaicism and Challenges of Taxonomic Classification of Lambdoid Bacteriophages
Source: Int J Mol Sci. 2021 Sep 26;22(19):10350. doi: 10.3390/ijms221910350 (PMC8508860; doi:10.3390/ijms221910350)
Supplement: Supplementary file 1 [file ijms-22-10350-s001.zip › ST2_orthoANIu.xlsx]

## Sheet: ANI
NCBI Accession	ANI	Average aligned length	Genome length	Organism	NCBI Taxonomy
KX198612	100	42840	42840	Pseudomonas phage MD8	Siphoviridae
MK511039	97.1	410	61200	Pseudomonas phage vB_Pae_CF24a	Podoviridae; Hollowayvirus
MK511041	97.1	410	61200	Pseudomonas phage vB_Pae_CF69a	Podoviridae; Hollowayvirus
MK511042	97.1	410	61200	Pseudomonas phage vB_Pae_CF126a	Podoviridae; Hollowayvirus
MK511043	97.1	410	61200	Pseudomonas phage vB_Pae_BR228a	Podoviridae; Hollowayvirus
MK511044	97.1	410	61200	Pseudomonas phage vB_Pae_BR197a	Podoviridae; Hollowayvirus
MK511045	97.1	408	61200	Pseudomonas phage vB_Pae_BR208a	Podoviridae; Hollowayvirus
MK511046	97.1	408	61200	Pseudomonas phage vB_Pae_BR313a	Podoviridae; Hollowayvirus
MK511047	97.1	410	61200	Pseudomonas phage vB_Pae_BR319b	Podoviridae; Hollowayvirus
MK511048	97.1	410	61200	Pseudomonas phage vB_Pae_BR320a	Podoviridae; Hollowayvirus
MK511049	97.1	408	61200	Pseudomonas phage vB_Pae_BR326a	Podoviridae; Hollowayvirus
MK511050	97.1	410	61200	Pseudomonas phage vB_Pae_BR150a	Podoviridae; Hollowayvirus
MK511051	97.1	408	61200	Pseudomonas phage vB_Pae_BR181a	Podoviridae; Hollowayvirus
MK510975	96.1937	10023	39780	Pseudomonas phage vB_Pae_CF145a	Siphoviridae
MK510976	95.8588	11062	39780	Pseudomonas phage vB_Pae_CF165a	Siphoviridae
MK510964	95.075	10158	39780	Pseudomonas phage vB_Pae_CF28b	Siphoviridae
MK510968	94.95	13160	41820	Pseudomonas phage vB_Pae_CF55b	Siphoviridae
MK510969	94.5083	9288	34680	Pseudomonas phage vB_Pae_CF60a	Siphoviridae
MK511012	94.3	472	49980	Pseudomonas phage vB_Pae_BR153a	Siphoviridae
MK510986	94.0778	15886	30600	Pseudomonas phage vB_Pae_BR213a	Siphoviridae
MK510988	93.9611	14820	39780	Pseudomonas phage vB_Pae_BR299a	Siphoviridae
MK510962	93.9167	7927	33660	Pseudomonas phage vB_Pae_CF3a	Siphoviridae
MK510990	93.9056	11921	40800	Pseudomonas phage vB_Pae_BR133a	Siphoviridae
MK510963	93.88	16786	39780	Pseudomonas phage vB_Pae_CF24b	Siphoviridae
MK510970	93.6833	14779	34680	Pseudomonas phage vB_Pae_CF67a	Siphoviridae
MK510974	93.68	17260	39780	Pseudomonas phage vB_Pae_CF140a	Siphoviridae
MK510987	93.58	17309	39780	Pseudomonas phage vB_Pae_BR233a	Siphoviridae
MK510971	93.565	14897	40800	Pseudomonas phage vB_Pae_CF79a	Siphoviridae
MK510985	93.555	17306	39780	Pseudomonas phage vB_Pae_BR204a	Siphoviridae
MK510978	93.25	15465	39780	Pseudomonas phage vB_Pae_CF208a	Siphoviridae
KT887558	93.1125	11613	41820	Pseudomonas phage phi2	Siphoviridae
MK510965	93.065	15680	40800	Pseudomonas phage vB_Pae_CF34a	Siphoviridae
MK510984	92.9562	10307	37740	Pseudomonas phage vB_Pae_BR200a	Siphoviridae
MK510992	92.9278	12157	39780	Pseudomonas phage vB_Pae_BR144a	Siphoviridae
MG707188	92.3867	10879	42840	Pseudomonas phage TC7	Siphoviridae
KY707339	92.345	17040	39780	Pseudomonas phage JBD68	Siphoviridae
MN585195	92.3	557	47940	Pseudomonas phage AUS531phi	Siphoviridae
KJ959591	91.5972	15111	38760	Pseudomonas phage PAN70	Siphoviridae
DQ163912	91.5895	16514	38760	Pseudomonas phage F10	Siphoviridae
KC262634	90.4	387	64260	Pseudomonas virus H66	Podoviridae; Hollowayvirus
MK510993	89.1143	5095	37740	Pseudomonas phage vB_Pae_BR201a	Siphoviridae
LN610573	87.3	477	85680	Pseudomonas phage vB_PaeM_PAO1_Ab03	Myoviridae; Nankokuvirus
LN610576	86.7	537	82620	Pseudomonas phage vB_PaeM_PAO1_Ab17	Myoviridae; Nankokuvirus
MK510967	80.8	1004	40800	Pseudomonas phage vB_Pae_CF54a	Siphoviridae
MK510973	79.9333	1799	37740	Pseudomonas phage vB_Pae_CF127a	Siphoviridae
MK510982	79.8333	1781	37740	Pseudomonas phage vB_Pae_BR161c	Siphoviridae
MK510972	79.6	1749	37740	Pseudomonas phage vB_Pae_CF121c	Siphoviridae
MK510991	79.5	1741	37740	Pseudomonas phage vB_Pae_BR141a	Siphoviridae
MK510980	79.4667	1723	37740	Pseudomonas phage vB_Pae_BR123a	Siphoviridae
MK510989	79.4667	1723	37740	Pseudomonas phage vB_Pae_BR322a	Siphoviridae
MK510966	79.4333	1722	37740	Pseudomonas phage vB_Pae_CF53a	Siphoviridae
MK510983	79.4333	1722	37740	Pseudomonas phage vB_Pae_BR178a	Siphoviridae
MK510979	79.3667	1714	37740	Pseudomonas phage vB_Pae_BR52a	Siphoviridae
MK510981	79.2333	1702	37740	Pseudomonas phage vB_Pae_BR143a	Siphoviridae
MK510977	75	1291	36720	Pseudomonas phage vB_Pae_CF183a	Siphoviridae
JQ067090	70.3	609	92820	Pseudomonas phage PaMx31	Siphoviridae; Samunavirus
LC567820	66.9	590	89760	Stx2a-converting phage Stx2_14744	Siphoviridae
AB775548	66.8	719	42840	Pseudomonas phage PPpW-3	Myoviridae
LC567824	66.7	603	92820	Stx2a-converting phage Stx2_499	Siphoviridae
LC567841	66.7	645	89760	Stx2a-converting phage Stx2_12E129_PPompW	Siphoviridae
LC567830	66.4	645	45900	Stx2d-converting phage Stx2_112808	Siphoviridae
LC102729	66.35	1479	63240	Pseudomonas phage phiR18	Podoviridae; Kochitakasuvirus
LC567818	66.3	617	89760	Stx2a-converting phage Stx2_14040	Siphoviridae
AB285204	65.3	585	46920	Enterobacteria phage cdtI	Siphoviridae
MT161384	65.1	650	43860	Xanthomonas phage FoX5	Myoviridae
JQ182733	65	1255	43860	Enterobacterial phage mEp213	Siphoviridae
JQ182734	65	1255	41820	Enterobacteria phage mEp043 c-1	Siphoviridae
MT161381	64.7	684	43860	Xanthomonas phage FoX1	Myoviridae
MT161382	64.7	684	43860	Xanthomonas phage FoX2	Myoviridae
MG747435	64.6	806	38760	Ralstonia phage RsoM1USA	Myoviridae; Peduovirinae; Aresaunavirus
MH252365	63.9	557	43860	Ralstonia phage phiRSP	Myoviridae
LC567838	62.25	1154	45900	Stx2a-converting phage Stx2_95	Siphoviridae
AP000400	61.95	1249	56100	Enterobacteria phage VT1-Sakai	Siphoviridae
AP012537	61.2	687	58140	Stx2-converting phage Stx2a_WGPS2	Siphoviridae
JX403939	60.5	695	48960	Pseudomonas phage YMC/01/01/P52_PAE_BP	Siphoviridae
JQ182728	59.9	1451	43860	Enterobacteria phage mEp460	Siphoviridae
MF807953	59.9	1451	43860	Escherichia phage Ayreon	Siphoviridae
MF417882	59.6	580	48960	uncultured Caudovirales phage	environmental samples
MF417883	59.6	580	48960	uncultured Caudovirales phage	environmental samples
FN582354	58.6	663	22440	Enterobacteria phage phi80	Siphoviridae
JX871397	58.6	663	45900	Enterobacteria phage phi80	Siphoviridae
JQ086376	58.3	802	46920	Escherichia phage HK630	Siphoviridae; Lambdavirus
JQ182735	58.3	802	46920	Escherichia phage HK629	Siphoviridae; Lambdavirus
MF374379	58.3	861	40800	Escherichia phage DN1	Siphoviridae; Lambdavirus
MH547045	58.3	861	41820	Enterobacteria phage O276	Siphoviridae; Lambdavirus
MN855675	58.3	724	28560	Siphoviridae sp.	Siphoviridae
CP025712	58.2	861	45900	Escherichia phage YDC107_1	Siphoviridae; Ravinvirus
AJ304858	57.2	604	49980	Enterobacteria phage CP-1639	Siphoviridae
MT613935	57.1	740	43860	Pseudomonas phage Persinger	Myoviridae
AF064539	56.45	1775	45900	Escherichia virus N15	Siphoviridae; Ravinvirus
MW651859	56.4	659	38760	Pseudomonas phage vB_PstS-pAN	Siphoviridae
JQ182730	56.3	784	43860	Enterobacteria phage mEp237	Siphoviridae
JQ086371	56	792	44880	Enterobacteria phage HK225	Siphoviridae
MN103401	55.7	596	41820	Bordetella phage vB_BbrS_PHB09	Siphoviridae
